# Supplementary material for: Factors associated with HIV infection and the utilization of HIV testing services among transgender people in Georgia
Source: PLOS Glob Public Health. 2025 Jul 22;5(7):e0004956. doi: 10.1371/journal.pgph.0004956 (PMC12282897; doi:10.1371/journal.pgph.0004956)
Supplement: S1 Database — (XLSX) [file pgph.0004956.s001.xlsx]

## Sheet: Sheet1
N	Date	Month	A.1_Age	A.2_Gender_identity	A.2_Gender_identity_other	A.3_Education	A.4.1_Income_source_Employment	A.4.2_Income_source_Selling_or_renting	A.4.3_Income_source_given_or_borrowed_money	A.4.4_Income_source_Social_assistance_pension	A.4.5_Income_source_Commercial_Sex_Work	A.4.6_Income_source_Other_Illegal_income	A.4.7_Income_source_Refused_to_answer	A.5_Monthly_income	A.6.1_Birthplace	A.6.1_Birthplace_other_city	A.6.2_Current_living_place	A.6.2_Current_living_place_other_city	A.7.1_Occupation_Employed	A.7.2_Occupation_Self_employed	A.7.3_Occupation_Irregular_part_time_jobs	A.7.4_Occupation_Temporarily_unemployed_looking_for_work	A.7.5_Occupation_Unemployed_health_condition	A.7.6_Occupation_Unemployed_disability	A.7.7_Occupation_Unemployed	A.7.8_Occupation_Student	A.7.9_Occupation_Housework	A.7.10_Occupation__Paid_sex_services	A.7.11_Occupation_Drug_sales	A.7.12_Occupation_Other_mismatch_of_documents	A.7.13_Occupation_other	A.8.1_Marital_tatus	A.8.2_Live_with	A.9_Children	A.10_N_of_children	A.10_N_of_children_Refrain	A.11.1_Place_of_residence_Own_home	A.11.2_Place_of_residence_House_of_relatives	A.11.3_Place_of_residence_Rent_house	A.11.4_Place_of_residence_Often_change_place	A.11.5_Place_of_residence_Homeless	A.11.6_Place_of_residence_Cannot_answer	В.1.1_Hormonal_drugs_pills	В.1.1_Hormonal_drugs_pills_specify	В.1.2_Hormonal_drugs_patch_gel	В.1.2_Hormonal_drugs_patch_gel_specify	В.1.3_Hormonal_drugs_injection	В.1.3_Hormonal_drugs_injection_specify	В.1.4_Hormonal_drugs_do_not_take_any
60	13.01.2021	January	22	Other	Nonbinary	University (incomplete)	Yes	No	No	No	No	No	No	300-500 GEL	Other city	Kareli	Tbilisi (Capital)		Yes	No	No	No	No	No	No	No	No	No	No	No		Never married	Parent/Relatives/Children	No			No	Yes	No	No	No	No	No		No		No		Yes
47	15.12.2020	December	21	Other	Nonbinary	University (incomplete)	Yes	No	No	No	No	No	No	500-700 GEL	Other city	Kareli	Tbilisi (Capital)		No	No	Yes	No	No	No	No	No	No	No	No	No		Never married	Parent/Relatives/Children	No			No	Yes	No	No	No	No	No		No		No		Yes
77	30.12.2020	December	20	Other	Nonbinary	High school (complete)	No	No	Yes	No	No	No	No	300-500 GEL	Other city	Kutaisi	Tbilisi (Capital)		No	No	No	No	No	No	Yes	No	No	No	No	No		Never married	Friend (not TG)	No			No	Yes	No	No	No	No	No		No		No		Yes
90	30.08.2020	August	30	Trans*woman		University (complete)	Yes	No	No	No	Yes	No	No	1000 GEL and more	Tbilisi (Capital)		Tbilisi (Capital)		Yes	Yes	No	No	No	No	No	No	No	Yes	No	No		Never married	Alone	No			No	No	Yes	No	No	No	No		No		No		Yes
91	28.08.2020	August	19	Trans*woman		High school (complete)	Yes	No	No	No	No	No	No	700-1000 GEL	Other city	Batumi	Other city	Batumi	No	No	No	Yes	No	No	No	No	No	No	No	No		Never married	Parent/Relatives/Children	No			Yes	No	No	No	No	No	No		No		No		Yes
64	13.01.2021	January	20	Other	Nonbinary	University (incomplete)	Yes	No	No	No	No	No	No	1000 GEL and more	Tbilisi (Capital)		Tbilisi (Capital)		Yes	No	No	No	No	No	No	No	No	No	No	No		Never married	Parent/Relatives/Children	No			No	Yes	No	No	No	No	No		No		No		Yes
40	02.09.2020	September	21	Trans*woman		University (complete)	Yes	No	No	No	Yes	No	No	300-500 GEL	Other city	Chiatura	Tbilisi (Capital)		Yes	No	No	No	No	No	No	No	No	Yes	No	No		Never married	Alone	No			No	No	Yes	No	No	No	No		No		No		Yes
55	13.01.2021	January	21	Other	Nonbinary	University (incomplete)	No	No	Yes	No	No	No	No	300-500 GEL	Tbilisi (Capital)		Tbilisi (Capital)		No	No	No	No	No	No	No	Yes	No	No	No	No		Never married	Parent/Relatives/Children	No			Yes	No	No	No	No	No	No		No		No		Yes
84	29.08.2020	August	25	Trans*woman		Post-graduate	Yes	No	Yes	No	No	Yes	No	1000 GEL and more	Other city	Ozurgeti	Other city	Batumi	Yes	Yes	Yes	No	No	No	No	No	No	No	No	No		Divorced	Other TG	Yes, but they don’t live with me	1		No	No	Yes	No	No	No	No		No		No		Yes
32	01.09.2020	September	37	Trans*woman		Professional college	No	Yes	No	No	No	No	No	100-300 GEL	Other city	Kutaisi	Other city	Tskaltubo	No	Yes	No	No	No	No	No	No	No	No	No	No		Never married	Alone	No			Yes	No	No	No	No	No	No		No		No		Yes
33	01.09.2020	September	57	Trans*woman		High school (complete)	No	Yes	No	No	No	No	No	100-300 GEL	Other city	Tsalenjikha	Other city	Kutaisi	No	Yes	No	No	No	No	No	No	No	No	No	No		Divorced	Alone	No			No	No	Yes	No	No	No	No		No		No		Yes
83	29.08.2020	August	29	Trans*woman		High school (complete)	No	No	Yes	No	Yes	No	No	500-700 GEL	Other city	Batumi	Other city	Batumi	No	Yes	No	No	No	No	No	No	No	Yes	No	No		Never married	Parent/Relatives/Children	No			Yes	No	No	No	No	No	No		No		No		Yes
58	13.01.2021	January	18	Other	Nonbinary	University (incomplete)	Yes	No	No	No	No	Yes	No	1000 GEL and more	Tbilisi (Capital)		Tbilisi (Capital)		No	No	Yes	No	No	No	No	Yes	No	No	No	No		Never married	Parent/Relatives/Children	No			No	Yes	No	No	No	No	No		No		No		Yes
38	01.09.2020	September	59	Trans*woman		High school (complete)	No	No	No	No	No	No	Yes	100-300 GEL	Other city	Kutaisi	Other city	Kutaisi	No	No	No	No	No	Yes	No	No	No	No	No	No		Widow	Parent/Relatives/Children	Don’t know/cannot answer			Yes	No	No	No	No	No	No		No		No		Yes
63	13.01.2021	January	19	Other	Nonbinary	University (incomplete)	No	No	Yes	No	No	No	No	Less than 100 GEL	Tbilisi (Capital)		Tbilisi (Capital)		No	No	No	No	No	No	Yes	No	No	No	No	No		Never married	Parent/Relatives/Children	No			Yes	No	No	No	No	No	No		No		No		Yes
70	24.12.2020	December	25	Other	Nonbinary	University (complete)	Yes	No	No	No	No	No	No	1000 GEL and more	Tbilisi (Capital)		Tbilisi (Capital)		Yes	No	No	No	No	No	No	No	No	No	No	No		Never married	Alone	No			Yes	No	No	No	No	No	No		No		No		Yes
43	04.11.2020	November	22	Trans*woman		Professional college	Yes	No	No	No	Yes	No	No	700-1000 GEL	Other city	Kutaisi	Tbilisi (Capital)		Yes	No	No	No	No	No	No	No	No	Yes	No	No		Never married	Friend (not TG)	No			No	No	Yes	No	No	No	No		No		No		Yes
52	20.12.2020	December	21	Other	Nonbinary	High school (complete)	No	No	Yes	No	No	No	No	100-300 GEL	Other city	Kutaisi	Tbilisi (Capital)		Yes	Yes	No	No	No	No	No	No	No	No	No	No		Never married	Alone	No			No	No	Yes	No	No	No	No		No		No		Yes
76	30.12.2020	December	20	Other	Nonbinary	High school (complete)	No	No	Yes	Yes	No	Yes	No	Less than 100 GEL	Tbilisi (Capital)		Tbilisi (Capital)		No	No	No	No	No	No	Yes	No	No	No	No	No		Never married	Friend (not TG)	No			Yes	No	No	No	No	No	No		No		No		No
35	02.09.2020	September	21	Other	Nonbinary	High school (complete)	Yes	No	Yes	No	No	No	No	300-500 GEL	Other city	Bolnisi	Other city	Kutaisi	Yes	No	No	No	No	No	No	No	No	No	No	No		Never married	Partner – woman	No			No	Yes	No	No	No	No	No		No		No		Yes
41	30.09.2020	September	28	Other	Nonbinary	High school (complete)	Yes	No	No	No	No	No	No	300-500 GEL	Tbilisi (Capital)		Tbilisi (Capital)		Yes	No	No	No	No	No	No	No	No	No	No	No		Divorced	Alone	No			No	Yes	No	No	No	No	No		No		No		Yes
75	30.12.2020	December	20	Other	Nonbinary	Professional college	No	No	Yes	No	No	No	No	Less than 100 GEL	Tbilisi (Capital)		Tbilisi (Capital)		Yes	No	No	No	No	No	No	No	No	No	No	No		Never married	Parent/Relatives/Children	No			No	Yes	No	No	No	No	No		No		No		Yes
21	26.08.2020	August	30	Trans*woman		University (incomplete)	No	No	No	No	Yes	No	No	1000 GEL and more	Other city	Khoni	Tbilisi (Capital)		No	No	No	No	No	No	No	No	No	Yes	No	No		Never married	Alone	No			No	No	Yes	No	No	No	No		No		No		Yes
65	13.01.2021	January	21	Other	Nonbinary	University (incomplete)	Yes	No	Yes	No	No	No	No	300-500 GEL	Other city	Kutaisi	Tbilisi (Capital)		Yes	No	No	No	No	No	No	No	No	No	No	No		Never married	Friend (not TG)	No			No	No	Yes	No	No	No	No		No		No		Yes
36	02.09.2020	September	24	Trans*man		High school (complete)	Yes	No	No	No	No	No	No	100-300 GEL	Other city	Kutaisi	Other city	Kutaisi	Yes	No	No	No	No	No	No	No	No	No	No	No		Never married	Parent/Relatives/Children	No			No	Yes	No	No	No	No	No		No		No		Yes
94	28.08.2020	August	36	Trans*woman		High school (complete)	No	No	Yes	No	Yes	No	No	1000 GEL and more	Other city	Batumi	Other city	Batumi	No	No	No	No	No	No	No	No	No	Yes	No	No		Never married	Partner – man	No			No	No	Yes	No	No	No	No		No		No		Yes
30	27.08.2020	August	22	Trans*woman		High school (complete)	No	Yes	No	No	Yes	No	No	1000 GEL and more	Other city	Batumi	Other city	Batumi	No	Yes	No	No	No	No	No	No	No	Yes	No	No		Never married	Parent/Relatives/Children	No			Yes	No	No	No	No	No	No		No		No		Yes
39	01.09.2020	September	44	Trans*woman		University (complete)	Yes	No	No	No	Yes	No	No	1000 GEL and more	Other city	Kutaisi	Other city	Kutaisi	Yes	No	No	No	No	No	No	No	No	Yes	No	No		Never married	Parent/Relatives/Children	No			Yes	No	No	No	No	No	No		No		No		Yes
31	01.09.2020	September	33	Trans*woman		Professional college	No	No	No	No	Yes	No	No	1000 GEL and more	Other city	Kutaisi	Other city	Kutaisi	No	No	No	No	No	No	No	No	No	Yes	No	No		Never married	Parent/Relatives/Children	No			Yes	No	No	No	No	No	No		No		No		Yes
57	13.01.2021	January	18	Other	Nonbinary	High school (incomplete)	No	No	Yes	No	No	No	No	100-300 GEL	Tbilisi (Capital)		Tbilisi (Capital)		No	No	No	Yes	No	No	No	No	No	No	No	No		Never married	Friend (not TG)	No			No	No	No	Yes	No	No	No		No		No		Yes
61	13.01.2021	January	23	Other	Nonbinary	High school (incomplete)	No	No	Yes	No	No	No	No	Less than 100 GEL	Tbilisi (Capital)		Tbilisi (Capital)		No	No	No	Yes	No	No	No	No	No	No	No	No		Never married	Friend (not TG)	No			No	No	No	Yes	No	No	No		No		No		Yes
73	30.12.2020	December	23	Trans*woman		High school (complete)	No	No	No	No	Yes	No	No	1000 GEL and more	Other city	Baku	Tbilisi (Capital)		No	No	No	No	No	No	No	No	No	Yes	No	No		Never married	Alone	No			No	No	Yes	No	No	No	Yes	Phemastone 2mg	Yes	Dvigeli, Dipstone	Yes	Depoprafer 500 mg	No
49	15.12.2020	December	34	Trans*man		University (complete)	No	No	Yes	No	No	No	No	100-300 GEL	Other city	Chiatura	Tbilisi (Capital)		No	No	No	Yes	No	No	No	No	No	No	No	No		Never married	Parent/Relatives/Children	No			No	Yes	No	No	No	No	No		No		Yes	Omnadren	No
46	15.10.2020	October	24	Other	Nonbinary	University (incomplete)	Yes	No	No	No	No	No	No	1000 GEL and more	Tbilisi (Capital)		Tbilisi (Capital)		Yes	No	No	No	No	No	No	No	No	No	No	No		Never married	Partner – woman	No			No	No	Yes	No	No	No	No		No		No		Yes
44	04.10.2020	October	23	Other	Nonbinary	University (complete)	Yes	No	Yes	No	No	No	No	500-700 GEL	Other city	Kutaisi	Tbilisi (Capital)		No	No	Yes	No	No	No	No	No	No	No	No	No		Never married	Friend (not TG)	No			No	No	Yes	No	No	No	No		No		No		Yes
6	16.07.2020	July	30	Trans*woman		University (complete)	No	No	Yes	No	No	No	No	700-1000 GEL	Other city	Zugdidi	Tbilisi (Capital)		No	No	No	Yes	No	No	No	No	No	No	No	No		Never married	Other TG	No			No	No	Yes	No	No	No	No		No		No		Yes
88	29.08.2020	August	39	Trans*woman		High school (complete)	No	No	No	No	Yes	No	No	100-300 GEL	Other city	Senaki	Tbilisi (Capital)		No	No	No	No	No	No	No	No	No	Yes	No	No		Divorced	Alone	Yes, but they don’t live with me	2		No	No	Yes	No	No	No	No		No		No		Yes
15	31.07.2020	July	28	Trans*woman		High school (complete)	No	No	No	No	Yes	No	No	500-700 GEL	Tbilisi (Capital)		Tbilisi (Capital)		No	No	No	No	No	No	No	No	No	Yes	No	No		Never married	Other TG	No			No	No	Yes	No	No	No	No		No		No		Yes
37	01.09.2020	September	49	Trans*woman		High school (complete)	No	No	No	No	Yes	No	No	700-1000 GEL	Other city	Kutaisi	Other city	Kutaisi	Yes	Yes	No	No	No	No	No	No	No	Yes	No	No		Divorced	Parent/Relatives/Children	Yes, but they don’t live with me	2		Yes	No	No	No	No	No	No		No		No		Yes
81	30.08.2020	August	28	Trans*woman		High school (complete)	Yes	No	No	No	Yes	No	No	1000 GEL and more	Tbilisi (Capital)		Other city	Batumi	No	Yes	No	No	No	No	No	No	No	Yes	No	No		Never married	Alone	No			No	No	Yes	No	No	No	No		No		No		Yes
56	12.01.2021	January	25	Other	Nonbinary	University (complete)	Yes	No	No	No	No	No	No	500-700 GEL	Village		Tbilisi (Capital)		Yes	Yes	No	No	No	No	No	No	No	No	No	No		Never married	Parent/Relatives/Children	No			No	Yes	No	No	No	No	No		No		No		Yes
68	24.12.2020	December	30	Other	Nonbinary	Post-graduate	Yes	No	Yes	No	No	No	No	1000 GEL and more	Tbilisi (Capital)		Tbilisi (Capital)		No	No	No	Yes	No	No	No	No	No	No	No	No		Never married	Partner – man	No			No	No	Yes	No	No	No	No		No		No		Yes
18	07.08.2020	August	19	Trans*woman		University (incomplete)	Yes	No	No	No	No	No	No	Less than 100 GEL	Other city	Zugdidi	Other city	Zugdidi	Yes	No	No	No	No	No	No	No	No	No	No	No		Never married	Parent/Relatives/Children	No			Yes	No	No	No	No	No	No		No		No		Yes
66	15.12.2020	December	26	Trans*man		University (complete)	Yes	No	Yes	No	No	No	No	100-300 GEL	Other city	Khashuri	Tbilisi (Capital)		Yes	No	No	No	No	No	No	No	No	No	No	No		Never married	Alone	No			No	No	Yes	No	No	No	No		No		Yes	Omnadren 250	No
93	28.08.2020	August	29	Trans*woman		University (complete)	No	No	No	No	Yes	No	No	1000 GEL and more	Other city	Zugdidi	Other city	Batumi	No	No	No	No	No	No	No	No	No	Yes	No	No		Divorced	Alone	Yes, but they don’t live with me	3		No	No	Yes	No	No	No	No		No		No		Yes
86	29.08.2020	August	33	Trans*man		High school (complete)	Yes	No	No	No	No	No	No	500-700 GEL	Other Country	Ukrain	Other city	Batumi	No	Yes	No	No	No	No	No	No	No	No	No	No		Divorced	Alone	Yes, but they don’t live with me	1		No	Yes	No	No	No	No	No		No		No		Yes
34	02.09.2020	September	28	Trans*man		University (complete)	Yes	No	No	No	No	No	No	1000 GEL and more	Other city	Kutaisi	Other city	Kutaisi	Yes	No	No	No	No	No	No	No	No	No	No	No		Never married	Partner – woman	No			No	No	Yes	No	No	No	No		No		No		Yes
54	12.01.2021	January	24	Other	Nonbinary	University (complete)	Yes	No	No	No	No	No	No	700-1000 GEL	Other city	Gurjaani	Tbilisi (Capital)		Yes	Yes	No	No	No	No	No	No	No	No	No	No		Never married	Friend (not TG)	No			No	No	Yes	No	No	No	No		No		No		Yes
67	16.12.2020	December	32	Other	Nonbinary	University (complete)	Yes	No	Yes	No	No	No	No	Refused to answer	Tbilisi (Capital)		Tbilisi (Capital)		No	Yes	No	No	No	No	No	No	No	No	No	No		Never married	Partner – man	No			No	No	Yes	No	No	No	No		No		No		Yes
80	30.12.2020	December	21	Other	Nonbinary	University (incomplete)	Yes	No	No	No	No	No	No	700-1000 GEL	Other city	Telavi	Tbilisi (Capital)		Yes	No	No	No	No	No	No	No	No	No	No	No		Never married	Alone	No			No	No	Yes	No	No	No	No		No		No		Yes
51	20.12.2020	December	22	Other	Nonbinary	High school (complete)	No	No	Yes	No	Yes	No	No	Refused to answer	Tbilisi (Capital)		Tbilisi (Capital)		No	No	No	Yes	No	No	No	No	No	No	No	No		Never married	Partner – man	No			No	No	Yes	No	No	No	No		No		No		Yes
9	28.07.2020	July	36	Trans*woman		High school (complete)	Yes	No	No	No	No	No	No	1000 GEL and more	Tbilisi (Capital)		Tbilisi (Capital)		No	No	Yes	No	No	No	No	No	No	No	No	No		Never married	Alone	Yes, but they don’t live with me	1		Yes	No	No	No	No	No	No		No		Yes		No
95	28.08.2020	August	45	Other	Nonbinary	University (incomplete)	No	No	Yes	No	No	No	No	300-500 GEL	Other city	Kutaisi	Tbilisi (Capital)		No	Yes	No	Yes	No	No	No	No	No	No	No	No		Never married	Friend (not TG)	No			No	No	Yes	No	No	No	No		No		No		Yes
79	30.12.2020	December	25	Other	Nonbinary	University (complete)	Yes	No	No	No	No	No	No	700-1000 GEL	Other city	Zugdidi	Tbilisi (Capital)		Yes	No	No	No	No	No	No	No	No	No	No	No		Never married	Alone	No			No	No	Yes	No	No	No	No		No		No		Yes
14	30.07.2020	July	43	Trans*woman		University (complete)	No	No	Yes	No	Yes	No	No	300-500 GEL	Other city	Sokhumi	Tbilisi (Capital)		No	No	No	No	No	No	No	No	No	Yes	No	No		Never married	Alone	No			No	No	No	No	Yes	No	No		No		No		Yes
78	30.12.2020	December	20	Other	Nonbinary	High school (complete)	Yes	No	No	No	No	No	No	300-500 GEL	Tbilisi (Capital)		Tbilisi (Capital)		Yes	No	No	No	No	No	No	No	No	No	No	No		Never married	Parent/Relatives/Children	No			Yes	No	No	No	No	No	No		No		No		Yes
29	27.08.2020	August	24	Trans*woman		High school (complete)	No	No	No	No	Yes	No	No	1000 GEL and more	Other city	Abasha	Tbilisi (Capital)		No	No	No	No	No	No	No	No	No	Yes	No	No		Never married	Alone	No			No	No	Yes	No	No	No	No		No		No		Yes
59	12.01.2021	January	18	Other	Nonbinary	University (incomplete)	No	No	Yes	No	No	No	No	Less than 100 GEL	Tbilisi (Capital)		Tbilisi (Capital)		No	No	Yes	No	No	No	No	Yes	No	No	No	No		Never married	Parent/Relatives/Children	No			Yes	No	No	No	No	No	No		No		No		Yes
85	29.08.2020	August	25	Trans*woman		Professional college	No	No	No	No	No	No	Yes	300-500 GEL	Other Country	Russia	Other city	Batumi	No	Yes	No	No	No	No	No	No	No	No	No	No		Never married	Parent/Relatives/Children	No			Yes	No	No	No	No	No	No		No		No		Yes
48	15.12.2020	December	21	Trans*man		University (incomplete)	Yes	No	No	No	No	No	No	700-1000 GEL	Other city	Kaspi	Tbilisi (Capital)		Yes	No	No	No	No	No	No	No	No	No	No	No		Never married	Parent/Relatives/Children	No			No	Yes	No	No	No	No	No		No		No		Yes
27	27.08.2020	August	24	Trans*woman		Post-graduate	No	No	No	No	Yes	No	No	1000 GEL and more	Other city	Tskaltubo	Tbilisi (Capital)		No	No	No	No	No	No	No	No	No	Yes	No	No		Never married	Alone	No			No	No	Yes	No	No	No	No		No		No		Yes
72	24.12.2020	December	22	Trans*woman		University (incomplete)	No	No	Yes	No	Yes	No	No	700-1000 GEL	Tbilisi (Capital)		Tbilisi (Capital)		No	No	No	No	No	No	No	No	No	Yes	No	No		Never married	Partner – man	No			No	No	Yes	No	No	No	No		No		No		Yes
11	28.07.2020	July	19	Trans*woman		High school (complete)	Yes	No	No	No	No	No	No	500-700 GEL	Other city	Zestafoni	Tbilisi (Capital)		Yes	No	No	No	No	No	No	No	No	No	No	No		Never married	Alone	No			No	No	Yes	No	No	No	No		No		No		Yes
13	30.07.2020	July	22	Other	Nonbinary	University (complete)	Yes	No	No	No	No	No	No	500-700 GEL	Other city	Sachkhere	Tbilisi (Capital)		No	No	No	No	No	No	Yes	No	No	No	No	No		Never married	Parent/Relatives/Children	No			No	No	Yes	No	No	No	No		No		No		Yes
5	16.07.2020	July	22	Trans*woman		Professional college	No	No	No	No	Yes	No	No	500-700 GEL	Tbilisi (Capital)		Tbilisi (Capital)		No	No	No	No	No	No	No	No	No	Yes	No	No		Widow	Alone	No			No	No	Yes	No	No	No	No		No		No		Yes
87	29.08.2020	August	40	Other	Nonbinary	University (complete)	No	No	Yes	No	No	No	No	300-500 GEL	Tbilisi (Capital)		Tbilisi (Capital)		No	No	No	No	No	No	Yes	No	No	No	No	No		I am in a registered marriage with a woman	Spouse	Yes, but they don’t live with me	2		Yes	No	No	No	No	No	No		No		No		Yes
74	30.12.2020	December	18	Trans*woman		University (incomplete)	No	No	Yes	No	No	No	No	300-500 GEL	Tbilisi (Capital)		Tbilisi (Capital)		Yes	No	No	No	No	No	No	No	No	No	No	No		Never married	Parent/Relatives/Children	No			No	Yes	No	No	No	No	No		No		No		Yes
26	25.08.2020	August	19	Other	Nonbinary	University (incomplete)	Yes	No	No	No	Yes	No	No	700-1000 GEL	Other city	Kaspi	Tbilisi (Capital)		Yes	No	No	No	No	No	No	No	No	Yes	No	No		Never married	Other TG	No			No	No	Yes	No	No	No	No		No		No		Yes
1	14.07.2020	July	29	Trans*woman		University (complete)	No	No	No	No	Yes	No	No	500-700 GEL	Other city	Zugdidi	Tbilisi (Capital)		No	No	No	No	No	No	No	No	No	Yes	No	No		Never married	Partner – man	No			No	No	Yes	No	No	No	No		No		No		Yes
17	05.08.2020	August	25	Other	Cross dresser	University (complete)	No	No	Yes	No	Yes	No	No	700-1000 GEL	Tbilisi (Capital)		Tbilisi (Capital)		No	Yes	No	No	No	No	No	No	No	Yes	No	No		Never married	Alone	No			No	No	Yes	No	No	No	No		No		No		Yes
4	16.07.2020	July	25	Trans*woman		High school (complete)	No	No	No	No	Yes	No	No	300-500 GEL	Other city	Tsalenjikha	Tbilisi (Capital)		No	No	No	No	No	No	No	No	No	Yes	No	No		Never married	Partner – man	No			No	No	Yes	No	No	No	No		No		No		Yes
24	20.08.2020	August	24	Trans*woman		Professional college	Yes	No	No	No	Yes	No	No	500-700 GEL	Other city	Zestafoni	Tbilisi (Capital)		No	No	No	No	No	No	No	No	No	Yes	No	No		Never married	Other TG	No			No	No	Yes	No	No	No	No		No		No		Yes
19	07.08.2020	August	22	Other	Nonbinary	University (complete)	Yes	No	No	No	No	No	No	500-700 GEL	Tbilisi (Capital)		Tbilisi (Capital)		Yes	No	No	No	No	No	No	No	No	No	No	No		Never married	Alone	No			Yes	No	No	No	No	No	No		No		No		Yes
8	22.07.2020	July	32	Trans*woman		High school (complete)	No	No	Yes	No	Yes	No	No	500-700 GEL	Tbilisi (Capital)		Tbilisi (Capital)		No	No	No	No	No	No	No	No	No	Yes	No	No		Never married	Alone	No			No	No	Yes	No	No	No	No		No		No		Yes
20	09.08.2020	August	47	Trans*man		University (complete)	Yes	No	Yes	No	No	No	No	700-1000 GEL	Tbilisi (Capital)		Tbilisi (Capital)		No	Yes	No	No	No	No	No	No	No	No	No	No		Divorced	Parent/Relatives/Children	Yes, they live with me	1		Yes	No	No	No	No	No	No		No		Yes	Omnadren	No
42	30.09.2020	September	24	Trans*woman		University (incomplete)	No	No	No	No	Yes	No	No	1000 GEL and more	Other city	Ozurgeti	Tbilisi (Capital)		No	No	No	No	No	No	No	No	No	Yes	No	No		Never married	Alone	No			No	No	Yes	No	No	No	No		No		No		Yes
16	31.07.2020	July	24	Trans*woman		University (complete)	Yes	No	Yes	No	No	No	No	300-500 GEL	Tbilisi (Capital)		Tbilisi (Capital)		Yes	No	No	No	No	No	No	No	No	No	No	No		Never married	Other TG	No			No	No	Yes	No	No	No	Yes	Androcur, Estrogen	No		No		No
10	28.07.2020	July	22	Other	Lady Boy	University (incomplete)	No	No	Yes	No	No	No	No	700-1000 GEL	Other city	Gori	Tbilisi (Capital)		No	No	No	Yes	No	No	No	No	No	No	No	No		Never married	Friend (not TG)	No			Yes	Yes	No	No	No	No	No		No		No		Yes
69	16.12.2020	December	20	Trans*woman		University (incomplete)	No	No	No	No	Yes	No	No	300-500 GEL	Other city	Zugdidi	Tbilisi (Capital)		No	No	No	No	No	No	No	No	No	Yes	No	No		Never married	Alone	No			No	No	Yes	No	No	No	Yes	Diana 35	No		No		No
3	30.07.2020	July	28	Other	Nonbinary	High school (complete)	Yes	No	Yes	No	No	No	No	100-300 GEL	Other city	Batumi	Tbilisi (Capital)		Yes	No	No	No	No	No	No	No	No	No	No	No		Never married	Alone	No			No	No	No	Yes	No	No	No		No		No		Yes
7	21.07.2020	July	36	Trans*woman		High school (incomplete)	No	No	Yes	No	No	No	No	Less than 100 GEL	Tbilisi (Capital)		Tbilisi (Capital)		No	No	No	Yes	Yes	No	No	No	No	No	No	No		Never married	Other TG	Yes, but they don’t live with me	2		No	No	Yes	No	No	No	No		No		No		Yes
62	13.01.2021	January	30	Trans*woman		Professional college	No	No	Yes	No	Yes	No	No	700-1000 GEL	Other city	Senaki	Tbilisi (Capital)		No	No	No	No	No	No	No	No	No	Yes	No	No		Never married	Alone	No			No	No	Yes	No	No	No	No		No		No		Yes
71	24.12.2020	December	22	Other	Nonbinary	University (incomplete)	No	No	Yes	No	No	No	No	Less than 100 GEL	Tbilisi (Capital)		Tbilisi (Capital)		No	No	No	No	No	No	Yes	No	No	No	No	No		Never married	Partner – man	No			No	No	Yes	No	No	No	No		No		No		Yes
23	20.08.2020	August	34	Trans*woman		University (complete)	No	No	No	No	Yes	No	No	1000 GEL and more	Tbilisi (Capital)		Tbilisi (Capital)		No	No	No	No	No	No	No	No	No	Yes	No	No		Divorced	Other TG	No			No	No	Yes	No	No	No	No		No		No		Yes
89	28.08.2020	August	23	Trans*woman		High school (complete)	Yes	No	No	No	No	No	No	Refused to answer	Other city	Batumi	Other city	Batumi	Yes	No	No	No	No	No	No	No	No	No	No	No		Divorced	Parent/Relatives/Children	Yes, they live with me	1		No	No	Yes	No	No	No	No		No		No		Yes
92	28.08.2020	August	48	Trans*woman		University (complete)	No	No	No	No	Yes	No	No	1000 GEL and more	Tbilisi (Capital)		Other city	Batumi	No	No	No	No	No	No	No	No	No	Yes	No	No		Divorced	Alone	No			No	No	Yes	No	No	No	No		No		No		Yes
53	12.01.2021	January	28	Trans*woman		Professional college	No	No	No	No	No	Yes	No	1000 GEL and more	Other city	Poti	Tbilisi (Capital)		No	Yes	No	No	No	No	No	No	No	No	No	No		Never married	Alone	No			No	No	Yes	No	No	No	No		No		No		Yes
45	15.10.2020	October	23	Other	Nonbinary	High school (complete)	Yes	No	Yes	No	Yes	No	No	500-700 GEL	Tbilisi (Capital)		Tbilisi (Capital)		Yes	No	No	No	No	No	No	No	No	Yes	No	No		I am in a registered marriage with a woman	Parent/Relatives/Children	No			Yes	Yes	No	No	No	No	No		No		No		Yes
25	20.08.2020	August	29	Trans*woman		High school (complete)	No	Yes	No	No	Yes	No	No	700-1000 GEL	Other city	Rustavi	Tbilisi (Capital)		No	Yes	No	No	No	No	No	No	No	Yes	No	No		Never married	Alone	No			Yes	No	No	No	No	No	No		No		No		Yes
2	14.07.2020	July	30	Other	Nonbinary	University (complete)	Yes	No	No	No	No	No	No	1000 GEL and more	Tbilisi (Capital)		Tbilisi (Capital)		Yes	No	No	No	No	No	No	No	No	No	No	No		Never married	Friend (not TG)	No			No	No	Yes	No	No	No	No		No		No		Yes
12	04.08.2020	August	19	Trans*woman		High school (complete)	Yes	No	No	No	Yes	No	No	700-1000 GEL	Other city	Kvareli	Tbilisi (Capital)		No	No	No	No	No	No	No	No	No	Yes	No	No		Never married	Other TG	No			No	No	Yes	No	No	No	No		No		No		Yes
82	29.08.2020	August	24	Other	Nonbinary	High school (complete)	Yes	No	No	No	Yes	No	No	500-700 GEL	Tbilisi (Capital)		Other city	Batumi	No	No	No	Yes	No	No	No	No	No	Yes	No	No		Never married	Parent/Relatives/Children	No			No	Yes	No	No	No	No	No		No		No		Yes
50	15.12.2020	December	31	Other	Genderfluid	University (complete)	Yes	No	No	No	No	No	No	1000 GEL and more	Tbilisi (Capital)		Tbilisi (Capital)		Yes	No	No	No	No	No	No	No	No	No	No	No		Divorced	Parent/Relatives/Children	No			Yes	No	No	No	No	No	Yes	Andriol	No		No		No
28	27.08.2020	August	24	Other	Nonbinary	University (incomplete)	Yes	No	No	No	No	No	No	500-700 GEL	Tbilisi (Capital)		Tbilisi (Capital)		No	No	No	No	No	No	Yes	No	No	No	No	No		Never married	Other TG	No			No	No	Yes	No	No	No	No		No		No		Yes
22	14.08.2020	August	29	Trans*woman		High school (complete)	Yes	No	No	No	No	No	No	1000 GEL and more	Tbilisi (Capital)		Tbilisi (Capital)		Yes	No	No	No	No	No	No	No	No	Yes	No	No		Never married	Alone	No			No	No	Yes	No	No	No	No		No		No		No
[truncated: 486 more columns]

## Sheet: Sheet2
N	Date	Month	A.1_Age	A.2_Gender_identity	A.2_Gender_identity_other	A.3_Education	A.4.1_Income_source_Employment	A.4.2_Income_source_Selling_or_renting	A.4.3_Income_source_given_or_borrowed_money	A.4.4_Income_source_Social_assistance_pension	A.4.5_Income_source_Commercial_Sex_Work	A.4.6_Income_source_Other_Illegal_income	A.4.7_Income_source_Refused_to_answer	A.5_Monthly_income	A.6.1_Birthplace	A.6.1_Birthplace_other_city	A.6.2_Current_living_place	A.6.2_Current_living_place_other_city	A.7.1_Occupation_Employed	A.7.2_Occupation_Self_employed	A.7.3_Occupation_Irregular_part_time_jobs	A.7.4_Occupation_Temporarily_unemployed_looking_for_work	A.7.5_Occupation_Unemployed_health_condition	A.7.6_Occupation_Unemployed_disability	A.7.7_Occupation_Unemployed	A.7.8_Occupation_Student	A.7.9_Occupation_Housework	A.7.10_Occupation__Paid_sex_services	A.7.11_Occupation_Drug_sales	A.7.12_Occupation_Other_mismatch_of_documents	A.7.13_Occupation_other	A.8.1_Marital_tatus	A.8.2_Live_with	A.9_Children	A.10_N_of_children	A.10_N_of_children_Refrain	A.11.1_Place_of_residence_Own_home	A.11.2_Place_of_residence_House_of_relatives	A.11.3_Place_of_residence_Rent_house	A.11.4_Place_of_residence_Often_change_place	A.11.5_Place_of_residence_Homeless	A.11.6_Place_of_residence_Cannot_answer	В.1.1_Hormonal_drugs_pills	В.1.1_Hormonal_drugs_pills_specify	В.1.2_Hormonal_drugs_patch_gel	В.1.2_Hormonal_drugs_patch_gel_specify	В.1.3_Hormonal_drugs_injection	В.1.3_Hormonal_drugs_injection_specify	В.1.4_Hormonal_drugs_do_not_take_any
				N
				Date
				Month
				A.1_Age
				A.2_Gender_identity
				A.2_Gender_identity_other
				A.3_Education
				A.4.1_Income_source_Employment
				A.4.2_Income_source_Selling_or_renting
				A.4.3_Income_source_given_or_borrowed_money
				A.4.4_Income_source_Social_assistance_pension
				A.4.5_Income_source_Commercial_Sex_Work
				A.4.6_Income_source_Other_Illegal_income
				A.4.7_Income_source_Refused_to_answer
				A.5_Monthly_income
				A.6.1_Birthplace
				A.6.1_Birthplace_other_city
				A.6.2_Current_living_place
				A.6.2_Current_living_place_other_city
				A.7.1_Occupation_Employed
				A.7.2_Occupation_Self_employed
				A.7.3_Occupation_Irregular_part_time_jobs
				A.7.4_Occupation_Temporarily_unemployed_looking_for_work
				A.7.5_Occupation_Unemployed_health_condition
				A.7.6_Occupation_Unemployed_disability
				A.7.7_Occupation_Unemployed
				A.7.8_Occupation_Student
				A.7.9_Occupation_Housework
				A.7.10_Occupation__Paid_sex_services
				A.7.11_Occupation_Drug_sales
				A.7.12_Occupation_Other_mismatch_of_documents
				A.7.13_Occupation_other
				A.8.1_Marital_tatus
				A.8.2_Live_with
				A.9_Children
				A.10_N_of_children
				A.10_N_of_children_Refrain
				A.11.1_Place_of_residence_Own_home
				A.11.2_Place_of_residence_House_of_relatives
				A.11.3_Place_of_residence_Rent_house
				A.11.4_Place_of_residence_Often_change_place
				A.11.5_Place_of_residence_Homeless
				A.11.6_Place_of_residence_Cannot_answer
				В.1.1_Hormonal_drugs_pills
				В.1.1_Hormonal_drugs_pills_specify
				В.1.2_Hormonal_drugs_patch_gel
				В.1.2_Hormonal_drugs_patch_gel_specify
				В.1.3_Hormonal_drugs_injection
				В.1.3_Hormonal_drugs_injection_specify
				В.1.4_Hormonal_drugs_do_not_take_any
				В.1.5_Hormonal_drugs_Refused_to_answer
				В.2.1_Which_drugs_Through_Internet_communications
				В.2.2_Which_drugs_From_Internet
				В.2.2_Which_drugs_From_Internet_Specify
				В.2.3_Which_drugs_From_TG_friends
				В.2.4_Which_drugs_From_doctors_at_med_facilities
				В.2.5_Which_drugs_From_doctors_at_PHC
				В.2.6_Which_drugs_Pharmacist_at_pharmacy
				В.2.7_Which_drugs_Other
				В.2.7_Which_drugs_Other_Specify
				В.2.8_Which_drugs_Difficult_to_answer
				В.3_Taking_hormones_under_med_supervision
				В.4.1_Why_not_supervision_No_qualified_docs
				В.4.2_Why_not_supervision_Do_not_trust
				В.4.3_Why_not_supervision_Cannot_afford
				В.4.4_Why_not_supervision_Docs_refused
				В.4.5_Why_not_supervision_Ttreat_badly
				В.4.6_Why_not_supervision_Do_not_want_to_disclose
				В.4.7_Why_not_supervision_Other
				В.4.7_Why_not_supervision_Other_Spacify
				B.5.1_Offered_tests
				B.5.2_Defined_schemes
				B.5.3_Tracking_hormonal_levels
				B.5.4_Consultation_side_effects
				В.6_Initiate_hormone_therapy
				В.6_Initiate_hormone_therapy_if_no_Reason
				В.7.1_Transition_surgery
				В.7.2_Transition_surgery
				В.7.3_Transition_surgery
				B.8_Commission_conclusion
				В.9_Why_not_conclusion
				В.10.1_Where_get_info_Through_Internet_communications
				В.10.2_Where_get_info_Specialized_websites
				В.10.2_Where_get_info_Specify
				В.10.3_Where_get_info_Through_comm_Transpeople_friend
				В.10.4_Where_get_info_from_doctors_at_med_facilities
				В.10.5_Where_get_info_from_doctors_at_PHC
				В.10.6_Where_get_info_from_NGO_staff
				В.10.7_Where_get_info_from_Commission
				В.10.8_Where_get_info_Other
				В.10.8_Where_get_info_Other_Specify
				В.10.9_Where_get_info_Difficult_to_answer
				В.11_Info_TG_transition
				C1.1_Channels_reach_partners_Websites
				C1.2_Channels_reach_partners_Socnetworks
				C1.3_Channels_reach_partners_Clubs_bars
				C1.4_Channels_reach_partners_Friends
				C1.5_Channels_reach_partners_Mob_Apps
				C1.6_Channels_reach_partners_TG_events
				C1.7_Channels_reach_partners_Public_Org
				C1.8_Channels_reach_partners_Vacation_another_city
				C1.9_Channels_reach_partners_Your_version
				C1.9_Channels_reach_partners_Your_version_Specify
				C1.10_Channels_reach_partners_Not_looking_for
				C1.11_Channels_reach_partners_Refused_to_answer
				C2.1.1_FB
				C2.2.1_N_of_Profiles_FB
				C2.3.1_used_FB_30_days
				C2.1.2_Instagram
				C2.2.2_N_of_Profiles_Instagram
				C2.3.2_used_Instagram_30_days
				C2.1.3_Twitter
				C2.2.3_N_of_Profiles_Twitter
				C2.3.3_used_Twitter_30_days
				C2.1.4_Vib_Wapp_Tel
				C2.2.4_N_of_Profiles_Vib_Wapp_Tel
				C2.3.4_used_Vib_Wapp_Tel_30_days
				C2.1.5_Odno
				C2.2.5_N_of_Profiles_Odno
				C2.3.5_used_Odno_30_days
				C2.1.6_Mamba
				C2.2.6_N_of_Profiles_Mamba
				C2.3.6_used_Mamba_30_days
				C2.1.7_qguys
				C2.2.7_N_of_Profiles_qguys
				C2.3.7_used_qguys_30_days
				C2.1.8_bluesystem
				C2.2.8_N_of_Profiles_bluesystem
				C2.3.8_used_bluesystem_30_days
				C2.1.9_planetromeo
				C2.2.9_N_of_Profiles_planetromeo
				C2.3.9_used_planetromeo_30_days
				C2.1.10_Hornet
				C2.2.10_N_of_Profiles_Hornet
				C2.3.10_used_Hornet_30_days
				C2.1.11_Grindr
				C2.2.11_N_of_Profiles_Grindr
				C2.3.11_used_Grindr_30_days
				C2.1.12_Tinder
				C2.2.12_N_of_Profiles_Tinder
				C2.3.12_used_Tinder_30_days
				C2.1.13_Scruff
				C2.2.13_N_of_Profiles_Scruff
				C2.3.13_used_Scruff_30_days
				C2.1.14_Vkontakte
				C2.2.14_N_of_Profiles_Vkontakte
				C2.3.14_used_Vkontakte_30_days
				C2.1.15_Other
				C2.1.15_Other_Specify
				C2.2.15_N_of_Profiles_Other
				C2.3.15_used_Other
				D1.1_sex_cisg_man
				D1.1.1_N_cisg_man
				D1.2_sex_cisg_woman
				D1.2.1_N_cisg_woman
				D1.3_sex_TG_woman
				D1.3.1_N_TG_woman
				D1.4_sex_TG_man
				D1.4.1_N_TG_man
				D1.5_sex_another_TG
				D1.5.1_N_another_TG
				D1.6_Did_not_have_sex
				D2_Sex_during_last_6_mon
				D3_Have_used_condom_last_sex
				D4.1_Last_sex_vaginal
				D4.2_Last_sex_anal
				D4.3_Last_sex_oral
				D4.4_Last_sex_other
				D4.4_Last_sex_other_specify
				D4.5_Last_sex_Refused_to_answer
				D5.1.1_Last_sex_Regular_partner
				D5.1.2_Last_sex_Random_partner
				D5.1.3_Last_sex_Comm_sex_partner_to_whom
				D5.1.4_Last_sex_Comm_sex_partner_who_gave
				D5.1.5_Last_sex_Other
				D5.1.5_Last_sex_Other_specify
				D5.1.6_Last_sex_No_Answer
				D5.2.1_Last_sex_Cisg_man
				D5.2.2_Last_sex_Cisg_woman
				D5.2.3_Last_sex_TG_woman
				D5.2.4_Last_sex_TG_man
				D5.2.5_Last_sex_Other
				D5.2.5_Last_sex_Other_specify
				D5.2.6_Last_sex_No_Answer
				D6.1.1_Sex_last_12_months_Regular_partner
				D6.2.1_Sex_last_12_months_Regular_partner_N
				D6.1.2_Sex_last_12_months_Random_partner
				D6.2.2_Sex_last_12_months_Random_partner_N
				D6.1.3_Sex_last_12_months_Comm_sex_partner_to_whom
				D6.2.3_Sex_last_12_months_Comm_sex_partner_to_whom_N
				D6.1.4_Sex_last_12_months_Comm_sex_partner_who_gave
				D6.2.4_Sex_last_12_months_Comm_sex_partner_who_gave_N
				D6.1.5_No_partners_last_12_months
				D7.1.1_Condom_last_sex_Regular_partner
				D7.1.2_Condom_Everytime_Regular_partner
				D7.2.1_Condom_last_sex_Random_partner
				D7.2.2_Condom_Everytime_Random_partner
				D7.3.1_Condom_last_sex_Comm_sex_partner_to_whom
				D7.3.2_Condom_Everytime_Comm_sex_partner_to_whom
				D7.4.1_Condom_last_sex_Comm_sex_partner_who_gave
				D7.4.2_Condom_Everytime_Comm_sex_partner_who_gave
				D8_Where_get_condom_last_sex
				D8_Where_get_condom_last_sex_your_version_specify
				D9.1_Why_not_condom_No_condom_at_hand
				D9.2_Why_not_condom_Reduces_sensitivity
				D9.3_Why_not_condom_Too_expensive
				D9.4_Why_not_condom_Partner_insisted
				D9.5_Why_not_condom_We_are_healthy
				D9.6_Why_not_condom_Alcohol
				D9.7_Why_not_condom_Drugs
				D9.8_Why_not_condom_No_risk
				D9.9_Why_not_condom_Your_version
				D9.9_Why_not_condom_Your_version_Specify
				D9.10_Why_not_condom_Difficult_to_answer
				D10_No_condom_with_HIV_infected_partners
				D11.1_Lubricant_anal_sex
				D11.2_Lubricant_vaginal_sex
				D12_Sex_under_alcohol_drugs_last_6_months
				D13.1_Motivation_alcohol_drugs_Feel_more_confident_free
				D13.2_Motivation_alcohol_drugs_Have_better_feelings
				D13.3_Motivation_alcohol_drugs_No_discomfort_pain
				D13.4_Motivation_alcohol_drugs_Longer_sexually_active
				D13.5_Motivatio_alcohol_drugs_Sex_more_partners
				D13.6_Motivatio_alcohol_drugs_Other
				D13.6_Motivatio_alcohol_drugs_Other_Specify
				D14_How_often_last_6_months_condom_under_alcohol_drugs
				D15_Ever_group_sex
				D16.1_Last_group_sex_7_days
				D16.2_Last_group_sex_30_days
				D16.3_Last_group_sex_3_months
				D16.4_Last_group_sex_6_months
				D16.5_Last_group_sex_12_months
				D16.6_Last_group_sex_More_than_1_year
				D17_With_whom_group_sex_last_6_months
				D18_N_partners_last_group_sex
				D19_How_often_last_6_months_condom_use_group_sex
				D20_New_condom_every_time
				D20.1_How_often_new_condom
				D21_Know_HIV_status_partners_group_sex
				D21.1_HIV_status_partners_group_sex
				E1_Involved_commercial_sex
				E2.1_Motivation_commercial_sex_money_TG_transition
				E2.2_Motivation_commercial_sex_money_myself_family
				E2.3_Motivation_commercial_sex_partner_made_me
				E2.4_Motivation_commercial_sex_enjoy
				E2.5_Motivation_commercial_sex_Friends_family_memb_do
				E2.6_Motivation_commercial_sex_money_drugs_alcohol
				E2.7_Motivation_commercial_sex_under_influence_drugs_alcohol
				E2.8_Motivation_commercial_sex_Your_version
				E2.8.1_Motivation_commercial_sex_Your_version_Specify
				E2.9_Motivation_commercial_sex_not_remember
				E2.10_Motivation_commercial_sex_Refused_to_answer
				E3.1_Meet_clients_Street
				E3.2_Meet_clients_Highways
				E3.3_Meet_clients_Bus_stops
				E3.4_Meet_clients_Bar_restaurant
				E3.5_Meet_clients_Casino
				E3.6_Meet_clients_Nightclub
				E3.7_Meet_clients_Hotel
				E3.8_Meet_clients_Sauna_spa_beauty_salon
				E3.9_Meet_clients_Educational_institution
				E3.10_Meet_clients_Markets
				E3.11_Meet_clients_Railways
				E3.12_Meet_clients_Beach
				E3.13_Meet_clients_Fitness
				E3.14_Meet_clients_Model_agency
				E3.15_Meet_clients_By_phone
				E3.16_Meet_clients_Internet
				E3.17_Meet_clients_TV
				E3.18_Meet_clients_Public_events
				E3.19_Meet_clients_Through_my_clients
				E3.20_Meet_clients_Through_other_sex_workers
				E3.21_Meet_clients_Through_intermediaries
				E3.22_Meet_clients_Only_regular_clients
				E3.23_Meet_clients_Your_version
				E3.23.1_Meet_clients_Your_version_Specify
				E3.24_Meet_clients_Refused_to_answer
				E4.1_Place_sex_with_clients_Bar_pub_club
				E4.2_Place_sex_with_clients_Hotel
				E4.3_Place_sex_with_clients_Brothel_massage_salon
				E4.4_Place_sex_with_clients_My_apartment
				E4.5_Place_sex_with_clients_Client_apartment
				E4.6_Place_sex_with_clients_Rrented_apartment
				E4.7_Place_sex_with_clients_Your_version
				E4.7.1_Place_sex_with_clients_Your_version_Specify
				E4.7_Place_sex_with_clients_Car
				E4.8_Place_sex_with_clients_Friends_appartment
				E4.9_Place_sex_with_clients_Street
				E4.8_Place_sex_with_clients_Don’t_know
				E4.9_Place_sex_with_clients_Refused_to_answer
				E5_Clients_refused_use_condom
				E6.1_Clients_to_avoid_condom_Simply_refuse
				E6.2_Clients_to_avoid_condom_Offer_more_money
				E6.3_Clients_to_avoid_condom_Threaten
				E6.4_Clients_to_avoid_condom_Beat
				E6.5_Clients_to_avoid_condom_Your_version
				E6.5.1_Clients_to_avoid_condom_Your_version_specify
				E6.6_Clients_to_avoid_condom_Refused_to_answer
				E7_You_didnot_insist_refused_condom
				E8.1_Reasons_insist_condom_Don’t_care
				E8.2_Reasons_insist_condom_more_money_without_condom
				E8.3_Reasons_insist_condom_Sex_is_shorter
				E8.4_Reasons_insist_condom_afraid_partner
				E8.5_Reasons_insist_condom_Your_version
				E8.5.1_Reasons_insist_condom_Your_version_Specify
				E8.6_Reasons_insist_condom_Don’t_know
				E8.7_Reasons_insist_condom_Refused_to_answer
				F1.1_Denied_a_job_Gender_identity
				F1.2_Denied_career_advancement_Gender_identity
				F1.3_Denied_career_advancement_inconsistency_passport_data
				F2.1_Insult_humiliation
				F2.1.1_If_yes_Insult_humiliation
				F2.1.2_If_yes_Insult_humiliation
				F2.1.3_If_yes_Insult_humiliation
				F2.2_Psychological_pressure
				F2.2.1_If_yes_Psychological_pressure
				F2.2.2_If_yes_Psychological_pressure
				F2.2.3_If_yes_Psychological_pressure
				F2.3_Blackmail
				F2.3.1_If_yes_Blackmail
				F2.4_Injury_physical_pain
				F2.4.1_If_yes_Injury_physical_pain
				F2.5_Physical_pursuit
				F2.5_If_yes_Physical_pursuit
				F2.6_Forced_use_of_drugs_or_alcohol
				F2.6.1_If_yes_Forced_use_of_drugs_or_alcohol
				F2.7_Failure_medical_care
				F2.7.1_If_yes_Failure_medical_care
				F2.8_Rape
				F2.8.1_If_yes_Rape
				F2.9_Attempted_rape
				F2.9.1_If_yes_Attempted_rape
				F2.10_Coercion_to_sex
				F2.10.1_If_yes_Coercion_to_sex
				F2.10.2_If_yes_Coercion_to_sex
				F2.11_Coercion_to_sex_without_condom
				F2.11.1_If_yes_Coercion_to_sex_without_condom
				F2.12_Forced_marriage
				F2.12.1_If_yes_Forced_marriage
				G1_Used_any_non_injection_drugs
				G2_Which_non_injection_drug
				G2.1_Which_non_injection_drug_often_Difficult_to_answer
				G3_Used_any_drugs_using_syringe
				G4_Which_injection_drug
				G4.1_Which_injection_drug_most_often_Refused_to_answer
				G5.1_Why_start_using_drugs
				G5.2_Why_start_using_drugs
				G5_Why_start_using_drugs_Other_specify
				G6.1_N_injected_drugs_Last_day
				G6.2_N_injected_drugs_Last_week
				G6.3_N_injected_drugs_Last_month
				G7.1.1_Syringe_injected_by_another_person_Last_30_days
				G7.1.2_Syringe_injected_by_another_person_Last_12_months
				G7.2.1_Drugs_shared_pot_Last_30_days
				G7.2.2_Drugs_shared_pot_Last_12_months
				G7.3.1_Bought_drug_in_the_syringe_Last_30_days
				G7.3.2_Bought_drug_in_the_syringe_Last_12_months
				G7.4.1_Gave_used_syringe_to_another_person_Last_30_day
				G7.4.2_Gave_used_syringe_to_another_person_Last_12_months
				G8_Desire_to_quite_drug_use
				G8_Why_specify
				H1.1_Risk_HIV_One_partner
				H1.2_Risk_HIV_Condom
				H1.3_Healthy_looking_person
				H1.4_Mosquito_bite
				H1.5_Drinking_same_glass
				H1.6_Sharing_toilet_pool_sauna
				H1.7_Sharing_injecting_equipment
				I1_Medical_care_Last_12_months
				І2.1.1_PHC_Last_12_months
				І2.2.1_PHC_Last_visit
				І2.1.2_Hospital_Last_12_months
				І2.2.2_Hospital_Last_visit
				І2.1.3_Private_Clinic_Last_12_months
				І2.2.3_Private_Clinic_Last_visit
				І2.1.4_Private_Hospital_Last_12_months
				І2.2.4_Private_Hospital_Last_visit
				І2.1.5_TB_Center_Last_12_months
				І2.2.5_TB_Center_Last_visit
				І2.1.6_Drug_Addiction_Facility_Last_12_months
				І2.2.6_Drug_Addiction_Facility_Last_visit
				І2.1.7_STI_Clinic_Last_12_months
				І2.2.7_STI_Clinic_Last_visit
				І2.1.8_Family_Doctor_home_visit_Last_12_months
				І2.2.8_Family_Doctor_home_visit_Last_visit
				І2.1.9_Ambulance_Last_12_months
				І2.2.9_Ambulance_Last_visit
				І2.1.10_CSO_CBO_Last_12_months
				І2.2.10_CSO_CBO_Last_visit
				І2.1.11_Mobile_Ambulatory_Last_12_months
				І2.2.11_Mobile_Ambulatory_Last_visit
				І2.1.12_AIDS_Center_Last_12_months
				І2.2.12_AIDS_Center_Last_visit
				І2.1.13_Other_Last_12_months
				І2.1.13_Other_Last_12_months_Specify
				І2.2.13_Other_Last_visit
				І2.2.13_Other_Last_visit_Specify
				I3.1_Attitude_medical_personnel
				I3.2_Quality_medical_service
				I4_Condoms_for_free_last_12_months
				I5.1_Health_counseling
				I5.2_Psychologist_counseling
				I5.3_Psychiatrist_consultation
				I5.4_Sexologist_consultation
				I5.5_Lawyer_consultation
				I5.6_Counseling_gender_transition
				I5.7_Endocrinologist_consultation
				I5.8_Narcologist_consultation
				I5.9_Needle_Syringe_exchange
				I5.10_Condoms_disinfectants
				I5.11_Violence_Prevention
				I5.12_Communication_skills
				I5.13_Psychological_assistance_groups
				I5.14_Testing_HIV
				I5.15_Testing_Hepatitis
				I5.16.1_Gonorrhea
				I5.16.2_Genital_herpes
				I5.16.3_Chlamydia
				I5.16.4_Trichomoniasis
				I5.16.5_Candidiasis
				I5.17_Info_sessions_HIV
				I5.18_Other_1
				I5.18_Other_1_Specify
				I5.19_Other_2
				I5.19_Other_2_Specify
				I5.20_No_need
				I6.1_Services_Organization_office
				I6.2_Services_Mobile_ambulatories
				I6.3_Services_Home_meeting_points
				I6.4_Services_Online_through_Internet
				I6.5_Services_By_phone
				I6.6_Services_I_do_not_want
				I6.7_Services_Other
				I6.7.1_Services_Other_Sprcify
				I7_Services_TG_community_organization
				I8_Know_where_to_get_HIV_counseling
				I9_Ever_had_HIV_test
				I10.1.1_AIDS_Center_Screening
				I10.2.1_AIDS_Center_Conf
				I10.1.2_NGO_Screening
				I10.2.2_NGO_Conf
				I10.1.3_Mobile_ambulatory_Screening
				I10.2.3_Mobile_ambulatory_Conf
				I10.1.4_PHC_Screening
				I10.2.4_PHC_Conf
				I10.1.5_Private_clinic_Screening
				I10.2.5_Private_clinic_Conf
				I10.1.6_Private_LAB_Screening
				I10.2.6_Private_LAB_Conf
				I10.1.7_Other_Screening
				I10.1.7_Other_Screening_Specify
				I10.2.7_Other_Conf
				I10.2.7_Other_Conf_Specify
				I11.1_Time_since_last_HIV_test_Months
				I11.1_Time_since_last_HIV_test_Years
				I11.3_Time_since_last_HIV_test_Less_month
				I12_Got_HIV_test_result
				I13_Can_you_report_last_HIV_test_result
				I13.1_Last_HIV_test_result
				I14_Registered_AIDS_center
				I15_Taking_ART
				I16.1_N_Days_since_last_ART
				I16.2_N_Months_since_last_ART
				I16.3_N_Years_since_last_ART
				I16.4_Last_ART_Do_not_remember
				I17.1_Do_not_know_where_to_go
				I17.2_No_such_institution
				I17.3_Do_not_know_location
				I17.4_Working_schedule_not_suit_me
				I17.5_Not_happy_Staff_attitude
				I17.6_No_desire
				I17.7_Safe_sexual_behavior
				I17.8_Always_safe_injecting_practice
				I17.9_Afraid_of_HIV_status
				I17.10_Status_will_become_known
				I17.11_Someone_will_find_out_I_am_TG
				I17.12_Have_to_pay
				I17.13_Have_no_free_time
				I17.14_Inconvenient_location
				I17.15_Your_version
				I17.15_Your_version_Specify
				I17.16_Refused_to_answer
				I18_Heard_about_PrEP
				I19_PrEP_last_12_months
				I20_Heard_about_PEP
				I21_PEP_last_6_months
				J1_N_TG_you_know_by_name
				J1
				J2.1_N_Not_older_than_18_years
				J2.2_N_Trans_Sex_Workers
				J2.3_N_Injecting_Drug_Users
				J2.4_N_HIV_positives
				J2.5_N_Living_in_Tbilisi
				J2.6_N_Living_in_Regions
				J2.6.1_Living_in_Regions_Specify
				J2.6.1_N_Living_in_Regions_Specify
				J2.6.2_Living_in_Regions_Specify
				J2.6.2_N_Living_in_Regions_Specify
				J2.6.3_Living_in_Regions_Specify
				J2.6.3_N_Living_in_Regions_Specify
				J2.6.4_Living_in_Regions_Specify
				J2.6.4_N_Living_in_Regions_Specify
				K1.1.1_Tested_on_HIV
				K1.1.2_HIV_test_result
				K1.2.1_Tested_on_Hepatitis_B
				K1.2.2_Hepatitis_B_test_result
				K1.3.1_Tested_on_Hepatitis_C
				K1.3.2_Hepatitis_C_test_result
				K1.4.1_Tested_on_Syphilis
				K1.4.2_Syphilis_test_result
				K2.1.1_If_HIV_positive_Knew_status
				K2.1.2_Khew_HIV_status_Are_on_ART
				K2.2.1_If_Hep_B_positive_Knew_status
				K2.2.2_Khew_Hep_B_status_Are_on_treatment
				K2.3.1_If_Hep_C_positive_Knew_status
				K2.3.2_Khew_Hep_C_status_Are_on_treatment
				K2.4.1_If_Syphilis_positive_Knew_status
				K2.4.2_Khew_Syphilis_status_Are_on_treatment
				Notes
				J1_N
				J1_groups
				J1_Yes_no
				J2.1_Not_older_than_18_years
				J2.2_Trans_Sex_Workers
				J2.3_Injecting_Drug_Users
				J2.4_HIV_positives
				J2.5_Living_in_Tbilisi
				J2.6_Living_in_Regions
				J2.6.1_Living_in_Regions_Spec
				J2.6.1_N_Living_in_Regions_Spec
				J2.6.2_Living_in_Regions_Spec
				J2.6.2_N_Living_in_Regions_Spec
				J2.6.3_Living_in_Regions_Spec
				J2.6.3_N_Living_in_Regions_Spec
				J2.6.4_Living_in_Regions_Spec
				J2.6.4_N_Living_in_Regions_Spec
[truncated: 486 more columns]
